# Supplementary material for: Using ring‐recovery and within‐season recapture data to estimate fecundity and population growth
Source: Ecol Evol. 2018 Sep 24;8(20):10298–305. doi: 10.1002/ece3.4506 (PMC6206198; doi:10.1002/ece3.4506)
Supplement: Supplementary file 2 [file ECE3-8-10298-s002.R]

# Data and code for running analyses in Arnold, 2018, Ecol & Evol
# Todd W Arnold, Univ of Minnesota, arnol065@umn.edu 

# JAGS models for estimating survival, fecundity, and population growth
  # from northern pintail data, 1970-1993,

library(jagsUI)

# recovery m-array for juvenile female northern pintails
HY <- c(212,39,23,13,4,5,3,0,2,2,1,1,0,0,0,0,0,1,0,0,0,0,0,0,3476,
        0,145,54,24,12,6,6,0,2,1,0,1,1,0,0,0,0,0,0,0,0,0,0,0,3058,
        0,0,113,31,23,12,4,4,0,0,2,0,2,0,0,0,0,0,0,0,0,0,0,0,2278,
        0,0,0,75,19,8,4,4,2,0,0,0,0,1,0,0,0,0,0,0,0,0,0,0,1674,
        0,0,0,0,203,80,28,19,8,4,5,2,5,3,0,1,1,0,0,0,0,0,0,0,4612,
        0,0,0,0,0,146,40,27,17,15,8,4,2,1,1,0,0,0,0,0,0,0,0,0,3697,
        0,0,0,0,0,0,173,47,20,14,15,5,3,2,1,2,0,0,1,0,0,0,0,0,3609,
        0,0,0,0,0,0,0,78,32,21,11,5,0,3,1,0,0,0,0,0,0,0,0,0,2173,
        0,0,0,0,0,0,0,0,119,34,18,15,10,4,1,4,0,2,0,0,0,0,0,0,3059,
        0,0,0,0,0,0,0,0,0,194,61,20,25,17,11,5,3,0,0,1,0,0,0,0,5063,
        0,0,0,0,0,0,0,0,0,0,77,23,19,15,8,4,2,2,3,0,0,0,0,0,2126,
        0,0,0,0,0,0,0,0,0,0,0,44,12,5,7,4,3,3,0,0,1,0,0,0,1255,
        0,0,0,0,0,0,0,0,0,0,0,0,44,20,9,3,1,5,1,0,0,1,0,0,1397,
        0,0,0,0,0,0,0,0,0,0,0,0,0,121,35,16,11,6,1,2,1,0,0,0,2840,
        0,0,0,0,0,0,0,0,0,0,0,0,0,0,63,17,4,6,2,3,1,2,3,0,1595,
        0,0,0,0,0,0,0,0,0,0,0,0,0,0,0,55,14,10,2,3,1,0,2,1,1754,
        0,0,0,0,0,0,0,0,0,0,0,0,0,0,0,0,75,40,8,6,3,2,2,0,2639,
        0,0,0,0,0,0,0,0,0,0,0,0,0,0,0,0,0,36,7,6,7,1,2,1,1475,
        0,0,0,0,0,0,0,0,0,0,0,0,0,0,0,0,0,0,13,6,4,0,0,0,738,
        0,0,0,0,0,0,0,0,0,0,0,0,0,0,0,0,0,0,0,40,6,3,2,2,1395,
        0,0,0,0,0,0,0,0,0,0,0,0,0,0,0,0,0,0,0,0,31,10,3,3,1951,
        0,0,0,0,0,0,0,0,0,0,0,0,0,0,0,0,0,0,0,0,0,40,8,6,1656,
        0,0,0,0,0,0,0,0,0,0,0,0,0,0,0,0,0,0,0,0,0,0,71,14,2054,
        0,0,0,0,0,0,0,0,0,0,0,0,0,0,0,0,0,0,0,0,0,0,0,66,2575)

# recovery m-array for adult female northern pintails
AHY <- c(102,47,24,14,7,12,4,4,1,2,0,0,0,0,0,0,0,0,0,0,0,0,0,0,2748,
         0,73,37,22,13,12,9,6,4,1,2,1,0,0,0,0,0,0,0,0,0,0,0,0,3154,
         0,0,62,26,28,12,6,4,5,3,1,0,0,1,0,0,0,0,0,0,0,0,0,0,2643,
         0,0,0,42,28,23,10,5,11,2,2,1,1,1,0,0,0,0,0,0,0,0,0,0,2562,
         0,0,0,0,47,35,17,7,5,3,2,2,3,0,0,1,0,1,0,0,0,0,0,0,2146,
         0,0,0,0,0,65,44,15,12,6,9,5,0,1,2,0,1,0,0,0,0,0,0,0,3000,
         0,0,0,0,0,0,68,28,24,15,12,5,2,3,0,1,1,0,0,0,0,0,0,0,2920,
         0,0,0,0,0,0,0,70,45,26,17,8,4,4,2,2,0,1,1,0,0,0,0,0,4035,
         0,0,0,0,0,0,0,0,40,24,20,7,8,3,1,0,1,0,0,0,0,0,0,0,2088,
         0,0,0,0,0,0,0,0,0,53,35,12,11,8,6,0,0,0,0,0,0,0,0,0,2731,
         0,0,0,0,0,0,0,0,0,0,40,19,15,14,3,3,4,0,0,1,0,0,0,0,2292,
         0,0,0,0,0,0,0,0,0,0,0,22,5,8,5,1,2,1,0,0,0,0,0,1,1425,
         0,0,0,0,0,0,0,0,0,0,0,0,38,20,8,8,2,0,2,1,1,0,0,0,1688,
         0,0,0,0,0,0,0,0,0,0,0,0,0,32,12,8,7,3,3,1,1,2,1,0,1945,
         0,0,0,0,0,0,0,0,0,0,0,0,0,0,36,8,11,5,5,1,3,0,1,0,1780,
         0,0,0,0,0,0,0,0,0,0,0,0,0,0,0,15,8,9,1,3,2,0,0,0,1511,
         0,0,0,0,0,0,0,0,0,0,0,0,0,0,0,0,29,17,7,7,6,4,1,2,2031,
         0,0,0,0,0,0,0,0,0,0,0,0,0,0,0,0,0,27,14,11,6,3,4,1,2027,
         0,0,0,0,0,0,0,0,0,0,0,0,0,0,0,0,0,0,29,11,11,7,3,2,3000,
         0,0,0,0,0,0,0,0,0,0,0,0,0,0,0,0,0,0,0,30,9,3,7,7,1859,
         0,0,0,0,0,0,0,0,0,0,0,0,0,0,0,0,0,0,0,0,30,14,10,6,3074,
         0,0,0,0,0,0,0,0,0,0,0,0,0,0,0,0,0,0,0,0,0,29,19,4,2872,
         0,0,0,0,0,0,0,0,0,0,0,0,0,0,0,0,0,0,0,0,0,0,39,13,4107,
         0,0,0,0,0,0,0,0,0,0,0,0,0,0,0,0,0,0,0,0,0,0,0,31,2326)

# LOAD DATA into matrices #
marr.j <- matrix(HY,nrow=24,ncol=25,byrow=TRUE)
marr.a <- matrix(AHY,nrow=24,ncol=25,byrow=TRUE)

# inspect data
head(marr.j)
tail(marr.a)

# these are data on juv and adult first year live recaptures (direct recaptures, 1970-1993)
recap.j <- c(4, 6, 3, 7, 12, 16, 8, 3, 5, 8, 3, 0, 3, 1, 2, 0, 1, 4, 0, 0, 1, 0, 0, 1)
recap.a <- c(1, 3, 3, 7, 3, 2, 1, 3, 2, 3, 3, 2, 0, 0, 0, 0, 2, 1, 1, 0, 0, 2, 4, 1)

# data on estimated breeding population size (MBPHS, 1970-1993)
BPOP <- c(6392.0, 5847.2, 6979.0, 4356.2, 6598.2, 5900.4, 5475.6, 3926.1, 5108.2, 5376.1, 4508.1, 3479.5, 3708.8, 3510.6, 2964.8, 2515.5, 2739.7, 2628.3, 2005.5, 2111.9, 2256.6, 1803.4, 2098.1, 2053.4)
SE.BPOP <- c(396.7, 368.1, 364.5, 267.0, 345.8, 267.3, 299.2, 246.8, 267.8, 274.4, 228.6, 260.5, 226.6, 178.1, 166.8, 143.0, 152.1, 159.4, 164.0, 181.3, 183.3, 131.3, 161.0, 124.2)

# Bundle data
jags.data1 <- list(marr.j = marr.j, n.j = sum(marr.j), marr.a = marr.a, n.a = sum(marr.a),
                   n.total = sum(marr.j) + sum(marr.a), rel.j = rowSums(marr.j), rel.a = rowSums(marr.a),
                   recap.juv = sum(recap.j), recap.ad = sum(recap.a), yrs = length(recap.j))

####################################################
# Specify model in JAGS language 
# No temporal variation in vital rates, Chao formulation
####################################################
sink("NOPI1.bug")
cat("
    model {
    
    # Priors and constraints
    sjuv ~ dunif(0,1)       # Vague uniform prior for juv. survival
    sad ~ dunif(0,1)        # Vague uniform prior for ad. survival
    rjuv ~ dunif(0,1)       # Vague uniform prior for juv. Seber reporting
    rad ~ dunif(0,1)        # Vague uniform prior for ad. Seber reporting
    cjuv ~ dunif(0,1)       # vague uniform prior for prob captured NOPI is juv
    pjuv ~ dunif(0,1)       # Vague uniform prior for prob juv. is captured twice
    pad ~ dunif(0,1)        # Vague uniform prior for prob ad is captured twice
    
    # Define the multinomial likelihoods
    for (t in 1:yrs){
      marr.j[t,1:(yrs+1)] ~ dmulti(pr.j[t,], rel.j[t])
      marr.a[t,1:(yrs+1)] ~ dmulti(pr.a[t,], rel.a[t])

    # Main diagonal
      pr.j[t,t] <- (1-sjuv)*rjuv
      pr.a[t,t] <- (1-sad)*rad
    # Above main diagonal
      for (j in (t+1):yrs){
        pr.j[t,j] <- sjuv*pow(sad,(j-t-1))*(1-sad)*rad
        pr.a[t,j] <- pow(sad,(j-t))*(1-sad)*rad
        } #j
    # Below main diagonal
      for (k in 1:(t-1)){
        pr.j[t,k] <- 0
        pr.a[t,k] <- 0
        } #k
    # Last column: probability of non-recovery
      pr.j[t,yrs+1] <- 1-sum(pr.j[t,1:yrs])
      pr.a[t,yrs+1] <- 1-sum(pr.a[t,1:yrs])
    } #t
    
    # raw age ratio
    n.j ~ dbin(cjuv,n.total)
    F.raw <- cjuv/(1-cjuv)

    # vulnerability and adjusted age ratio
    recap.juv ~ dbin(pjuv,n.j)
    recap.ad ~ dbin(pad,n.a)
    vuln <- pjuv/pad
    F.adj <- F.raw/vuln
    lambda <- sad + F.adj*sjuv

    } # end JAGS model
    ",fill = TRUE)
sink()

# Parameters monitored
parms1 <- c("sjuv", "sad", "rjuv", "rad", "pjuv", "pad", "vuln", 
            "F.raw", "F.adj", "lambda")

# MCMC settings
na <- 1000; ni <- 25000; nt <- 10
nb <- 5000; nc <- 3

# Call JAGS from R (BRT <1 min)
NOPI1.jags <- jagsUI(jags.data1, inits=NULL, parms1, "NOPI1.bug", n.adapt = na, n.chains = nc, n.thin = nt, n.iter = ni, 
                    n.burnin = nb, parallel = TRUE)

print(NOPI1.jags,digits=6) # output for Table 1

# extract 90% CRI for paper
quantile(NOPI1.jags$sims.list$lambda,c(0.05,0.95))
quantile(NOPI1.jags$sims.list$vuln,c(0.05,0.95))

# Note the strong covariance between vulnerability to capture and fecundity
 # need more live-encounter data to better estimate vuln
plot(NOPI1.jags$sims.list$F.adj,NOPI1.jags$sims.list$vuln)

################################
# Model with annual variation in S, r, and F
# insufficient data to estimate annual variation in p 
#################################

sink("NOPI2.bug")
cat("
    model {
    
    # Priors and constraints, for logit link on S and r
    sjuv.mean ~ dunif(-2, 2)       # Vague uniform prior for juv. survival
    sad.mean ~ dunif(-2, 2)        # Vague uniform prior for ad. survival
    rjuv.mean ~ dunif(-2, 2)       # Vague uniform prior for juv. Seber reporting
    rad.mean ~ dunif(-2, 2)        # Vague uniform prior for ad. Seber reporting

    # vulnerability adjustment, single value for all years
    pj.mean ~ dunif(0, 1)         # Vague uniform prior for juv. first year recapture
    pa.mean ~ dunif(0, 1)         # Vague uniform prior for ad. first year recapture
    p.juv ~ dbin(pj.mean,n.j)
    p.ad ~ dbin(pa.mean,n.a)
    vuln <- pj.mean/pa.mean
    
    # priors for annual SD of survival and reporting (logit scale)
    sjuv.sd ~ dunif(0, 2)       # Vague uniform prior for SD juv. survival
    sad.sd ~ dunif(0, 2)        # Vague uniform prior for SD ad. survival
    rjuv.sd ~ dunif(0, 2)       # Vague uniform prior for SD juv. Seber reporting
    rad.sd ~ dunif(0, 2)        # Vague uniform prior for SD ad. Seber reporting
    sjuv.tau <- pow(sjuv.sd,-2)
    sad.tau <- pow(sad.sd,-2)
    rjuv.tau <- pow(rjuv.sd,-2)
    rad.tau <- pow(rad.sd,-2)

    # Define the multinomial likelihoods, this part adapted from Kery & Schaub 2012
    for (t in 1:yrs){
      logit.sad[t]~dnorm(sad.mean,sad.tau)
      logit.sjuv[t]~dnorm(sjuv.mean,sjuv.tau)
      logit.rad[t]~dnorm(rad.mean,rad.tau)
      logit.rjuv[t]~dnorm(rjuv.mean,sjuv.tau)
      logit(sad[t])<-logit.sad[t]
      logit(sjuv[t])<-logit.sjuv[t]
      logit(rad[t])<-logit.rad[t]
      logit(rjuv[t])<-logit.rjuv[t]
      marr.j[t,1:(yrs+1)] ~ dmulti(pr.j[t,], rel.j[t])
      marr.a[t,1:(yrs+1)] ~ dmulti(pr.a[t,], rel.a[t])
    }
    
    # Define the cell probabilities of the juvenile m-array
    # Main diagonal
    for (t in 1:yrs){
      s.j[t,t] <- sjuv[t]
      pr.j[t,t] <- (1-s.j[t,t])*rjuv[t]
      s.a[t,t] <- sad[t]
      pr.a[t,t] <- (1-s.a[t,t])*rad[t]
    # Above main diagonal
      for (j in (t+1):yrs){
        s.j[t,j] <- s.j[t,j-1]*sad[t]
        pr.j[t,j] <- s.j[t,j-1]*(1-sad[t])*rad[t]
        s.a[t,j] <- s.a[t,j-1]*sad[t]
        pr.a[t,j] <- s.a[t,j-1]*(1-sad[t])*rad[t]
        } #j
    # Below main diagonal
      for (k in 1:(t-1)){
        pr.j[t,k] <- 0
        pr.a[t,k] <- 0
        } #k
    # Last column: probability of non-recovery
      pr.j[t,yrs+1] <- 1-sum(pr.j[t,1:yrs])
      pr.a[t,yrs+1] <- 1-sum(pr.a[t,1:yrs])
    # Annual fecundity and lambda (derived parameters)
      F.adj[t] <- (rel.j[t]/rel.a[t])/(pj.mean/pa.mean)
      lambda[t] <- sad[t]+F.adj[t]*sjuv[t]
    } #t
    
    } # end JAGS model
    ",fill = TRUE)
sink()

# Bundle data
bugs.data2 <- list(marr.j = marr.j, n.j = sum(marr.j), marr.a = marr.a, n.a = sum(marr.a), 
                  rel.j = rowSums(marr.j), rel.a = rowSums(marr.a),
                  p.juv = sum(recap.j), p.ad = sum(recap.a), yrs = length(recap.j))

# Initial values
inits2 <- function(){list(sjuv.mean = runif(1, -2, 2), sad.mean = runif(1, -2, 2), rjuv.mean = runif(1, -2, 2), 
                         rad.mean = runif(1, -2, 2), sjuv.sd = runif(1, 0, 2), sad.sd = runif(1, 0, 2), 
                         rjuv.sd = runif(1, 0, 2), rad.sd = runif(1, 0, 2), pj.mean = runif(1, 0, 1), 
                         pa.mean = runif(1, 0, 1))}  

# Parameters monitored
parms2 <- c("sjuv", "sad", "rjuv", "rad", "pj.mean", "pa.mean", "vuln", "F.adj", "lambda")

# MCMC settings
na <- 1000; ni <- 25000; nt <- 10
nb <- 5000; nc <- 3

# Call JAGS from R 
NOPI2 <- jagsUI(bugs.data2, inits2, parms2, "NOPI2.bug", n.adapt = na, n.chains = nc, n.thin = nt, n.iter = ni, n.burnin = nb, parallel = TRUE)

print(NOPI2, digits = 5)

plot(NOPI2$mean$lambda~NOPI2$mean$F.adj)
plot(NOPI2$mean$lambda~NOPI2$mean$sad)
plot(NOPI2$mean$lambda~NOPI2$mean$sjuv)
cor(NOPI2$mean$lambda,NOPI2$mean$F.adj)
cor(NOPI2$mean$lambda,NOPI2$mean$sad)
cor(NOPI2$mean$lambda,NOPI2$mean$sjuv)

# summarize arithmetic means, annual process variation
mean(NOPI2$mean$sad); sd(NOPI2$mean$sad)
mean(NOPI2$mean$sjuv); sd(NOPI2$mean$sjuv)
mean(NOPI2$mean$F.adj); sd(NOPI2$mean$F.adj)
mean(NOPI2$mean$lambda); sd(NOPI2$mean$lambda)

# summarize 90% CRI for Fig 1 graph
year <- (1970:1993)
n.yr <- length(year)
NOPI2.Fig1 <- matrix(NA,nrow=n.yr,ncol=13)
for (i in 1:24){
  NOPI2.Fig1[i,1] <- year[i]
  NOPI2.Fig1[i,2] <- NOPI2$mean$lambda[i]
  NOPI2.Fig1[i,3] <- quantile(NOPI2$sims.list$lambda[,i],0.05)
  NOPI2.Fig1[i,4] <- quantile(NOPI2$sims.list$lambda[,i],0.95)
  NOPI2.Fig1[i,5] <- NOPI2$mean$F.adj[i]
  NOPI2.Fig1[i,6] <- quantile(NOPI2$sims.list$F.adj[,i],0.05)
  NOPI2.Fig1[i,7] <- quantile(NOPI2$sims.list$F.adj[,i],0.95)
  NOPI2.Fig1[i,8] <- NOPI2$mean$sjuv[i]
  NOPI2.Fig1[i,9] <- quantile(NOPI2$sims.list$sjuv[,i],0.05)
  NOPI2.Fig1[i,10] <- quantile(NOPI2$sims.list$sjuv[,i],0.95)
  NOPI2.Fig1[i,11] <- NOPI2$mean$sad[i]
  NOPI2.Fig1[i,12] <- quantile(NOPI2$sims.list$sad[,i],0.05)
  NOPI2.Fig1[i,13] <- quantile(NOPI2$sims.list$sad[,i],0.95)
}

# Generate Fig. 1 graph
par(mfrow=c(1,1))
plot(NOPI2.Fig1[,1]-0.3,NOPI2.Fig1[,2],type="b",ylim=c(0,1.5),ylab="Parameter estimate",xlab="",col="black",pch=19,cex.lab=1.2,cex.axis=1.2)
segments(NOPI2.Fig1[,1]-0.3,NOPI2.Fig1[,3],NOPI2.Fig1[,1]-0.3,NOPI2.Fig1[,4],col="black",lty=1)
points(NOPI2.Fig1[,1]-0.1,NOPI2.Fig1[,5],type="b",col="blue",pch=19)
segments(NOPI2.Fig1[,1]-0.1,NOPI2.Fig1[,6],NOPI2.Fig1[,1]-0.1,NOPI2.Fig1[,7],col="blue",lty=1)
points(NOPI2.Fig1[,1]+0.3,NOPI2.Fig1[,8],type="b",col="red",pch=19)
segments(NOPI2.Fig1[,1]+0.3,NOPI2.Fig1[,9],NOPI2.Fig1[,1]+0.3,NOPI2.Fig1[,10],col="red",lty=1)
points(NOPI2.Fig1[,1]+0.1,NOPI2.Fig1[,11],type="b",col="gray20",pch=21)
segments(NOPI2.Fig1[,1]+0.1,NOPI2.Fig1[,12],NOPI2.Fig1[,1]+0.1,NOPI2.Fig1[,13],col="gray20",lty=1)
legend(1986,1.6,legend=c("Lambda","F","JuvS","AdS"),
       text.col=c("black","blue","red","gray20"),bty="n")


###################################################################
# Dark-eyed Junco analysis
###################################################################

# data are collapsed m-arrays for Dark-eyed Juncos DEJU banded Aug-Oct in North America and encountered dead
# cols 1:11 are dead recoveries in the 1st through 11th year post banding
# last column is number never encountered
marray.juv <- c(80, 24, 8, 5, 3, 0, 0, 0, 1, 0, 0, 248818)
marray.ad <- c(37, 13, 9, 3, 2, 3, 0, 0, 1, 0, 0, 107930)

# numbers of juvs and adults recaptured alive and released in year of banding.
recap.juv <- 45
recap.ad <-15

# Bundle data for JAGS
DEJU.data <- list(marr.j = marray.juv, n.j = sum(marray.juv), 
                  marr.a = marray.ad, n.a = sum(marray.ad), 
                  n.total = sum(marray.juv) + sum(marray.ad),
                  recap.juv = recap.juv, recap.ad = recap.ad, 
                  n.age = length(marray.juv)-1)

# Specify model in BUGS language
sink("DEJU.bug")
cat("
    model {
    
    # Priors and constraints
    sjuv ~ dunif(0, 1)       # Prior for juv. survival
    sad ~ dunif(0, 1)        # Prior for ad. survival
    rjuv ~ dunif(0, 1)       # Prior for juv. Seber reporting
    rad ~ dunif(0, 1)        # Prior for ad. Seber reporting
    pjuv ~ dunif(0, 1)       # Prior for prob of recapturing juvenile
    pad ~ dunif(0, 1)        # Prior for prob of recapturing adult
    cjuv ~ dunif(0, 1)       # Prior for prob of initially capturing a juv (i.e. is banded bird juv?)
    
    # Define the multinomial likelihoods
    marr.j[1:(n.age+1)] ~ dmulti(pr.j[], n.j)
    marr.a[1:(n.age+1)] ~ dmulti(pr.a[], n.a)
    
    # Define the cell probabilities of the m-arrays
    # First element
    pr.j[1] <- (1-sjuv)*rjuv
    pr.a[1] <- (1-sad)*rad
    
    # Second and subsequent elements
    for (t in 2:n.age){
    pr.j[t] <- sjuv*pow(sad,(t-2))*(1-sad)*rad
    pr.a[t] <- pow(sad,(t-1))*(1-sad)*rad
    }
    
    # Probability of non-recovery (last cell)
    pr.j[n.age+1] <- 1-sum(pr.j[1:n.age])
    pr.a[n.age+1] <- 1-sum(pr.a[1:n.age])
    
    # Treat capture age ratio as random variable
    n.j ~ dbin(cjuv,n.total)
    F.raw <- cjuv/(1-cjuv)
    
    # Treat recaps as random variables
    recap.juv ~ dbin(pjuv,n.j)
    recap.ad ~ dbin(pad,n.a)
    
    # Calculate true fecundity, vulnerability, and lambda as derived parameters
    F.adj <- (n.j/n.a)/(pjuv/pad)
    Vuln <- pjuv/pad
    lambda <- sad + F.adj*sjuv
    
    }
    ",fill = TRUE)
sink()

# Initial values
inits <- function(){list(sjuv = runif(1, 0, 1), sad = runif(1, 0, 1), rjuv = runif(1, 0, 1), 
                         rad = runif(1, 0, 1), pj2 = runif(1, 0, 1), pa2 = runif(1, 0, 1))}  

# Parameters monitored
parameters <- c("sjuv", "sad", "rjuv", "rad", "pjuv", "pad","Vuln", "F.raw", "F.adj", "lambda")

# MCMC settings
na <-   10000; ni <- 250000; nt <- 10
nb <-  50000; nc <- 3

# Call JAGS from R (<1 min)
DEJU <- jagsUI(DEJU.data, inits=NULL, parameters, "DEJU.bug", n.adapt = na, n.chains = nc, n.thin = nt, n.iter = ni, n.burnin = nb, parallel = TRUE)

print(DEJU, digits=6) # data included in Table 1

plot(density(DEJU$sims.list$lambda),main="Posterior distribution of lambda")

# note how uncertainty in vulnerability drives variation in F.adj
 # 60 total recoveries is inadequate to reliably estimate fecundity
plot(DEJU$sims.list$Vuln,DEJU$sims.list$F.adj,ylab="Estimated fecundity",xlab="Estimated vulnerability")


#########################################################################
# Simulation code for exploring effect of sample sizes on parameter estimates
# Note: this one takes a while. Reps (line 466) set at 10, but I used 1000 for paper
##########################################################################

sink("sim1.bug")
cat("
    model {
    
    # Priors and constraints
    sjuv ~ dunif(0, 1)       # Vague uniform prior for juv. survival
    sad ~ dunif(0, 1)        # Vague uniform prior for ad. survival
    rjuv ~ dunif(0, 1)       # Vague uniform prior for juv. Seber reporting
    rad ~ dunif(0, 1)        # Vague uniform prior for ad. Seber reporting
    cjuv ~ dunif(0, 1)       # vague uniform prior for prob captured NOPI is juv
    pjuv ~ dunif(0, 1)       # Vague uniform prior for prob juv. is captured twice
    pad ~ dunif(0, 1)        # Vague uniform prior for prob ad is captured twice
    
    # Define the multinomial likelihoods
    for (t in 1:yrs){
    marr.j[t,1:(yrs+1)] ~ dmulti(pr.j[t,], rel.j[t])
    marr.a[t,1:(yrs+1)] ~ dmulti(pr.a[t,], rel.a[t])
    
    # Main diagonal
    pr.j[t,t] <- (1-sjuv)*rjuv
    pr.a[t,t] <- (1-sad)*rad
    # Above main diagonal
    for (j in (t+1):yrs){
    pr.j[t,j] <- sjuv*pow(sad,(j-t-1))*(1-sad)*rad
    pr.a[t,j] <- pow(sad,(j-t))*(1-sad)*rad
    } #j
    # Below main diagonal
    for (k in 1:(t-1)){
    pr.j[t,k] <- 0
    pr.a[t,k] <- 0
    } #k
    # Last column: probability of non-recovery
    pr.j[t,yrs+1] <- 1-sum(pr.j[t,1:yrs])
    pr.a[t,yrs+1] <- 1-sum(pr.a[t,1:yrs])
    } #t
    
    # Fecundity as banding age ratio adjusted for differential vulnerability
    n.j ~ dbin(cjuv,n.total)
    F.raw <- cjuv/(1-cjuv)
    p.juv ~ dbin(pjuv,n.j)
    p.ad ~ dbin(pad,n.a)
    vuln <- pjuv/pad
    F.adj <- F.raw/vuln
    lambda <- sad + F.adj*sjuv
    
    } # end JAGS model
    ",fill = TRUE)
sink()

# Parameters monitored
parms <- c("sjuv", "sad", "rjuv", "rad", "cjuv", "pjuv", "pad", "vuln", 
           "F.raw", "F.adj", "lambda")

# MCMC settings
na <- 1000; ni <- 25000; nt <- 10
nb <- 5000; nc <- 3

#################
# Simulate data
##################
reps = 10   # use 1000 for real
n.yrs = 24

simdata.out = matrix(NA, nrow=reps, ncol=35)
colnames(simdata.out) <- c("NJUV","NAD","SJUV","SAD","RJUV","RAD","PJUV","PAD",
                           "recov.j","recov.a","recap.j","recap.a",
                           "sjuv.mean","sjuv.sd","sad.mean","sad.sd",
                           "rjuv.mean","rjuv.sd","rad.mean","rad.sd",
                           "pjuv.mean","pjuv.sd","pad.mean","pad.sd",
                           "vuln.mean","vuln.sd","lambda.mean","lambda.sd",
                           "F.raw.mean","F.raw.sd","F.adj.mean","F.adj.sd",
                           "band.j","band.a", "VULN")

simdata.out[,1] <- NJUV <- 240000
simdata.out[,2] <- NAD <- 300000
F <- NJUV/NAD
simdata.out[,3] <- SJUV <- 0.5
simdata.out[,4] <- SAD <- 0.6
simdata.out[,5] <- runif(reps, 0.0001, 0.4) # RJUV, generate random recovery rate for juvs
simdata.out[,6] <- runif(reps, 0.0001, 0.2) # RAD, generate random recovery rate for adults
simdata.out[,8] <- runif(reps, 0.0001, 0.02) # PAD, capture and recapture probability for adults
simdata.out[,35] <- runif(reps, 0.5, 1.5) # VUL, juv vulnerability ranges from 0.5 to 1.5 x adult Vuln
simdata.out[,7] <- simdata.out[,8]*simdata.out[,35] # PJUV, juv capture and recapture probability

# create vector for storing number banded each year
BJUV <- BAD <- numeric()
# create matrix for storing true survival of banded birds
TRUE.J = matrix(0, nrow = n.yrs, ncol = n.yrs)
TRUE.A = matrix(0, nrow = n.yrs, ncol = n.yrs)
# create matrix for storing observed recoveries of banded birds (additional columns for not seen, recaptured live)
marr.j = matrix(0, nrow = n.yrs, ncol = (n.yrs+2))
marr.a = matrix(0, nrow = n.yrs, ncol = (n.yrs+2))

for (s in 1:reps){
  for (i in 1:n.yrs){
    # calculate number banded
    BJUV[i] = rbinom(1, NJUV, simdata.out[s,7])
    BAD[i] = rbinom(1, NAD, simdata.out[s,8])
    # calculate number of survivors and encounters, main diagonal
    TRUE.J[i,i] = rbinom(1, BJUV[i], SJUV) # matrices of true survivors in marking year
    TRUE.A[i,i] = rbinom(1, BAD[i], SAD)
    marr.j[i,i] = rbinom(1, (BJUV[i]-TRUE.J[i,i]), simdata.out[s,5]) # who died, who was recovered
    marr.a[i,i] = rbinom(1, (BAD[i]-TRUE.A[i,i]), simdata.out[s,6])}
  
  for (i in 1:(n.yrs-1)){
    for (j in (i+1):n.yrs){
      TRUE.J[i,j] = rbinom(1, TRUE.J[i,(j-1)], SAD)
      TRUE.A[i,j] = rbinom(1, TRUE.A[i,(j-1)], SAD)
      marr.j[i,j] = rbinom(1, (TRUE.J[i,j-1]-TRUE.J[i,j]), simdata.out[s,6])
      marr.a[i,j] = rbinom(1, (TRUE.A[i,j-1]-TRUE.A[i,j]), simdata.out[s,6])
    }}
  for (i in 1:n.yrs){
    marr.j[i,(n.yrs+1)] = BJUV[i] - sum(marr.j[i,1:n.yrs]) # number never recovered
    marr.a[i,(n.yrs+1)] = BAD[i] - sum(marr.a[i,1:n.yrs]) 
    marr.j[i,(n.yrs+2)] = rbinom(1,BJUV[i],simdata.out[s,7]) 
    marr.a[i,(n.yrs+2)] = rbinom(1,BAD[i],simdata.out[s,8]) 
  }
  
  # Bundle data
  bugs.data <- list(marr.j = marr.j[,1:(n.yrs+1)], n.j = sum(marr.j[,1:(n.yrs+1)]), 
                    marr.a = marr.a[,1:(n.yrs+1)], n.a = sum(marr.a[,1:(n.yrs+1)]),
                    n.total = sum(marr.j[,1:(n.yrs+1)]) + sum(marr.a[,1:(n.yrs+1)]), 
                    # releases = row sums excluding live recaptures in final column
                    rel.j = rowSums(marr.j) - marr.j[,(n.yrs+2)], rel.a = rowSums(marr.a)- marr.a[,(n.yrs+2)],
                    p.juv = sum(marr.j[,(n.yrs+2)]), p.ad = sum(marr.a[,(n.yrs+2)]), yrs = n.yrs)
  
  # juv recovs in the year of banding
  juv.recov=0
  for (i in 1:n.yrs){
    juv.recov = juv.recov + marr.j[i,i]  
  }
  simdata.out[s,9] = juv.recov
  # note I am tallying adult recov as all adult recovs, including off diagonal juv recov
  simdata.out[s,10] = sum(marr.j[,1:n.yrs])+sum(marr.a[,1:n.yrs])-juv.recov
  simdata.out[s,11] = bugs.data$p.juv # live recaptures of juveniles
  simdata.out[s,12] = bugs.data$p.ad # live recaptures of adults
  simdata.out[s,33] = bugs.data$n.j # banded juveniles
  simdata.out[s,34] = bugs.data$n.a # banded adults
  
  # Call JAGS from R (BRT <1 min)
  sim1.jags <- jagsUI(bugs.data, inits=NULL, parms, "sim1.bug", n.adapt = na, n.chains = nc, n.thin = nt, n.iter = ni, 
                      n.burnin = nb, parallel = TRUE)
  
  simdata.out[s,13] = sim1.jags$mean$sjuv
  simdata.out[s,14] = sim1.jags$sd$sjuv
  simdata.out[s,15] = sim1.jags$mean$sad
  simdata.out[s,16] = sim1.jags$sd$sad
  simdata.out[s,17] = sim1.jags$mean$rjuv
  simdata.out[s,18] = sim1.jags$sd$rjuv
  simdata.out[s,19] = sim1.jags$mean$rad
  simdata.out[s,20] = sim1.jags$sd$rad
  simdata.out[s,21] = sim1.jags$mean$pjuv
  simdata.out[s,22] = sim1.jags$sd$pjuv
  simdata.out[s,23] = sim1.jags$mean$pad
  simdata.out[s,24] = sim1.jags$sd$pad
  simdata.out[s,25] = sim1.jags$mean$vuln
  simdata.out[s,26] = sim1.jags$sd$vuln
  simdata.out[s,27] = sim1.jags$mean$lambda
  simdata.out[s,28] = sim1.jags$sd$lambda
  simdata.out[s,29] = sim1.jags$mean$F.raw
  simdata.out[s,30] = sim1.jags$sd$F.raw
  simdata.out[s,31] = sim1.jags$mean$F.adj
  simdata.out[s,32] = sim1.jags$sd$F.adj
  
  print(s)
} # end simulations

print(sim1.jags,digits=5)

# save simulations
write.csv(simdata.out,file="New simulation 1.csv")
